# Supplementary material for: Systematic Investigation of Plant-Parasitic Nematodes Associated with Main Subtropical Crops in Guangxi Province, China
Source: Life (Basel). 2021 Nov 3;11(11):1177. doi: 10.3390/life11111177 (PMC8621776; doi:10.3390/life11111177)
Supplement: Supplementary file 1 [file life-11-01177-s001.zip]

Archive with 1 entries (1 files):
- life-1375527-supplementary.pdf
